# Supplementary material for: Assessing the Variability of Cell-Associated HIV DNA Quantification through a Multicenter Collaborative Study
Source: Microbiol Spectr. 2022 Jun 6;10(3):e00243-22. doi: 10.1128/spectrum.00243-22 (PMC9241949; doi:10.1128/spectrum.00243-22)
Supplement: SUPPLEMENTAL FILE 1 — Supplemental material. Download spectrum.00243-22-s0001.xlsx, XLSX file, 0.02 MB [file spectrum.00243-22-s0001.xlsx]

## Sheet: MIQE
	Participant 1 - Assay 1		Participant 1 - Assay 2		Participant 2 - Assay 3		Participant 3 - Assay 4		Participant 3 - Assay 5		Participant 3 - Assay 6		Participant 3 - Assay 7		Participant 4 - Assay 8		Participant 4 - Assay 9		Participant 5 - Assay 10		Participant 5 - Assay 11		Participant 6 - Assay 12
ITEM TO CHECK	PROVIDED	COMMENT	PROVIDED	COMMENT	PROVIDED	COMMENT	PROVIDED	COMMENT	PROVIDED	COMMENT	PROVIDED	COMMENT	PROVIDED	COMMENT	PROVIDED	COMMENT	PROVIDED	COMMENT	PROVIDED	COMMENT	PROVIDED	COMMENT	PROVIDED	COMMENT
1. SPECIMEN
Detailed description of specimen type and numbers	Y	30 (15 x 2) vials of HIV infected PBMC + 2 (1 x 2) vials of uninfected PBMCs. 36 (18x 2) vials of 8E5 cells (1e6 cells per vial or 5e6 cells per vial) +8 (4x 2) vials of A3.01 cells (1e6 cells per vial or 5e6 cells per vial.	Y	34 DNA extracts, which consisted of two units of each of 17 samples, were received as pre-extracted DNA from PBMCs infected with HIV-1. A minimum of 20 µL of each extract was provided frozen on dry ice.	Y	30 (15 x 2) vials of HIV infected PBMC + 2 (1 x 2) vials of uninfected PBMCs. 36 (18x 2) vials of 8E5 cells (1e6 cells per vial or 5e6 cells per vial) +8 (4x 2) vials of A3.01 cells (1e6 cells per vial or 5e6 cells per vial.	Y	28 (14 x 2) vials of HIV infected PBMC + 2 (1 x 2) vials of uninfected PBMCs. 36 (18x 2) vials of 8E5 cells (1e6 cells per vial or 5e6 cells per vial) +8 (4x 2) vials of A3.01 cells (1e6 cells per vial or 5e6 cells per vial.	Y	29 (14 x 2 + 1) vials of HIV infected PBMC + 2 (1 x 2) vials of uninfected PBMCs. 36 (18x 2) vials of 8E5 cells (1e6 cells per vial or 5e6 cells per vial) +8 (4x 2) vials of A3.01 cells (1e6 cells per vial or 5e6 cells per vial.	Y	30 (15 x 2) vials of HIV infected PBMC + 2 (1 x 2) vials of uninfected PBMCs. 36 (18x 2) vials of 8E5 cells (1e6 cells per vial or 5e6 cells per vial) +8 (4x 2) vials of A3.01 cells (1e6 cells per vial or 5e6 cells per vial.	Y	30 (15 x 2) vials of HIV infected PBMC + 2 (1 x 2) vials of uninfected PBMCs. 36 (18x 2) vials of 8E5 cells (1e6 cells per vial or 5e6 cells per vial) +8 (4x 2) vials of A3.01 cells (1e6 cells per vial or 5e6 cells per vial.	Y	29 (14 x 2 + 1) vials of HIV infected PBMC + 2 (1 x 2) vials of uninfected PBMCs. 36 (18x 2) vials of 8E5 cells (1e6 cells per vial or 5e6 cells per vial) +8 (4x 2) vials of A3.01 cells (1e6 cells per vial or 5e6 cells per vial.	Y	30 (15 x 2) vials of HIV infected PBMC + 2 (1 x 2) vials of uninfected PBMCs. 36 (18x 2) vials of 8E5 cells (1e6 cells per vial or 5e6 cells per vial) +8 (4x 2) vials of A3.01 cells (1e6 cells per vial or 5e6 cells per vial.	Y	30 (15 x 2) vials of HIV infected PBMC + 2 (1 x 2) vials of uninfected PBMCs. 36 (18x 2) vials of 8E5 cells (1e6 cells per vial or 5e6 cells per vial) +8 (4x 2) vials of A3.01 cells (1e6 cells per vial or 5e6 cells per vial.	Y	30 (15 x 2) vials of HIV infected PBMC + 2 (1 x 2) vials of uninfected PBMCs. 36 (18x 2) vials of 8E5 cells (1e6 cells per vial or 5e6 cells per vial) +8 (4x 2) vials of A3.01 cells (1e6 cells per vial or 5e6 cells per vial.	Y	29 (14 x 2 + 1) vials of HIV infected PBMC + 2 (1 x 2) vials of uninfected PBMCs. 36 (18x 2) vials of 8E5 cells (1e6 cells per vial or 5e6 cells per vial) +8 (4x 2) vials of A3.01 cells (1e6 cells per vial or 5e6 cells per vial.
Sampling procedure (including time to storage)	Y	Described in Materials and Methods	Y	Described in Materials and Methods	Y	Described in Materials and Methods	Y	Described in Materials and Methods	Y	Described in Materials and Methods	Y	Described in Materials and Methods	Y	Described in Materials and Methods	Y	Described in Materials and Methods	Y	Described in Materials and Methods	Y	Described in Materials and Methods	Y	Described in Materials and Methods	Y	Described in Materials and Methods
Sample aliquotation, storage conditions and duration	Y	Samples frozen at -80°C prior to extraction, as described in Materials and Methods	Y	Samples frozen at -80°C prior to extraction, as described in Materials and Methods	Y	Samples frozen at -80°C prior to extraction	Y	Samples frozen at -80°C prior to extraction	Y	Samples frozen at -80°C prior to extraction	Y	Samples frozen at -80°C prior to extraction	Y	Samples frozen at -80°C prior to extraction	Y	Samples frozen at -80°C prior to extraction	Y	Samples frozen at -80°C prior to extraction	Y	Samples frozen at -80°C prior to extraction	Y	Samples frozen at -80°C prior to extraction	Y	Samples frozen at -80°C prior to extraction
2. NUCLEIC ACID EXTRACTION
Description of extraction method including amount of sample processed	Y	Pellet of cells resuspended in 200µL of PBS and DNA extracted using the Qiagen DNeasy Blood and Tissue Kit. 100% of provided sample extracted	N	Samples provided pre-extracted for dPCR analysis.	Y	Pellet of cells resuspended in 200µL of PBS and DNA extracted using the Qiagen DNeasy Blood and Tissue Kit. 100% of provided sample extracted	Y	Pellet of cells resuspended in 200µL of PBS and DNA extracted using the Qiagen DNA minit kit with following modifications: 1/ lysis step performed for 30 minutes instead of 10 minutes, 2/ elution buffer AE (50uL) is incubated using a thermoblock at 50°C x 7’, then the column is centrifuged; the elute is loaded on the column again and incubated at 50°C x 2’, then the column is centrifuged again to…	Y	Pellet of cells resuspended in 200µL of PBS and DNA extracted using the Qiagen DNA minit kit with following modifications: 1/ lysis step performed for 30 minutes instead of 10 minutes, 2/ elution buffer AE (50uL) is incubated using a thermoblock at 50°C x 7’, then the column is centrifuged; the elute is loaded on the column again and incubated at 50°C x 2’, then the column is centrifuged again to…	Y	Pellet of cells resuspended in 200µL of PBS and DNA extracted using the Qiagen DNA minit kit with following modifications: 1/ lysis step performed for 30 minutes instead of 10 minutes, 2/ elution buffer AE (50uL) is incubated using a thermoblock at 50°C x 7’, then the column is centrifuged; the elute is loaded on the column again and incubated at 50°C x 2’, then the column is centrifuged again to…	Y	Pellet of cells resuspended in 200µL of PBS and DNA extracted using the Qiagen DNA minit kit with following modifications: 1/ lysis step performed for 30 minutes instead of 10 minutes, 2/ elution buffer AE (50uL) is incubated using a thermoblock at 50°C x 7’, then the column is centrifuged; the elute is loaded on the column again and incubated at 50°C x 2’, then the column is centrifuged again to…	Y	Pellet of cells resuspended in 200µL of PBS and DNA extracted using the Qiagen DNA minit kit	Y	Pellet of cells resuspended in 200µL of PBS and DNA extracted using the Qiagen DNA minit kit	Y	Pellet of cells resuspended in 200µL of PBS and DNA extracted using the Qiagen DNA minit kit	Y	Pellet of cells resuspended in 200µL of PBS and DNA extracted using the Qiagen DNA minit kit	Y	Pellet of cells resuspended in 200µL of PBS and DNA extracted using the Qiagen DNA minit kit. Elute further precipitated overnight with ethanol.
Volume of solvent used to elute/resuspend extract	Y	100µL of nuclease free water	N	n/a	Y	100µL of water	Y	50µL of Qiagen buffer AE, elution repeated 2-3 times	Y	50µL of Qiagen buffer AE, elution repeated 2-3 times	Y	50µL of Qiagen buffer AE, elution repeated 2-3 times	Y	50µL of Qiagen buffer AE, elution repeated 2-3 times	Y	50µL of Qiagen buffer AE	Y	50µL of Qiagen buffer AE	Y	100µL of Qiagen buffer AE	Y	100µL of Qiagen buffer AE	Y	50µL of Qiagen buffer AE
Number of extraction replicates	Y	One extraction per tube of cells provided	N	n/a	Y	One extraction per tube of cells provided	Y	One extraction per tube of cells provided	Y	One extraction per tube of cells provided	Y	One extraction per tube of cells provided	Y	One extraction per tube of cells provided	Y	One extraction per tube of cells provided	Y	One extraction per tube of cells provided	Y	One extraction per tube of cells provided	Y	One extraction per tube of cells provided	Y	One extraction per tube of cells provided
Extraction blanks included?	N	HIV negative sample were provided but participant was not asked to perform extraction blanks (PBS only)	N	n/a	N	HIV negative sample were provided but participant was not asked to perform extraction blanks (PBS only)	N	HIV negative sample were provided but participant was not asked to perform extraction blanks (PBS only)	N	HIV negative sample were provided but participant was not asked to perform extraction blanks (PBS only)	N	HIV negative sample were provided but participant was not asked to perform extraction blanks (PBS only)	N	HIV negative sample were provided but participant was not asked to perform extraction blanks (PBS only)	N	HIV negative sample were provided but participant was not asked to perform extraction blanks (PBS only)	N	HIV negative sample were provided but participant was not asked to perform extraction blanks (PBS only)	N	HIV negative sample were provided but participant was not asked to perform extraction blanks (PBS only)	N	HIV negative sample were provided but participant was not asked to perform extraction blanks (PBS only)	N	HIV negative sample were provided but participant was not asked to perform extraction blanks (PBS only)
3. NUCLEIC ACID ASSESSMENT AND STORAGE
Method to evaluate quality of nucleic acids	Y	NanoDrop	N	Not performed	Y	NanoDrop	Y	NanoDrop	Y	NanoDrop	Y	NanoDrop	Y	NanoDrop	Y	NanoDrop	Y	NanoDrop	Y	NanoDrop	Y	NanoDrop	Y	NanoDrop
Method to evaluate quantity of nucleic acids (including molecular weight and calculations when using mass)	Y	Nanodrop	Y	A Qubit dsDNA HS assay kit (Cat: Q32851) and Qubit 3.0 fluorometer were used to measure total DNA concentration in the extracts. Mass in grams (g) of a single haploid genome was calculated using the Avogadro constant (6.02E+23), an approximate human genome size of 3.0E+09 base pairs (bp), and an average mass of one bp per mole (g/mole) of 660. This was then used to calculate an approximate copy n…	Y	NanoDrop	Y	NanoDrop	Y	NanoDrop	Y	NanoDrop	Y	NanoDrop	Y	NanoDrop	Y	NanoDrop	Y	NanoDrop	Y	NanoDrop	Y	NanoDrop
Storage conditions: temperature, concentration, duration, buffer, aliquots	N	Assumed to be -20°C	Y	Neat DNA extracts were stored at -20°C for approximately 7 weeks prior to dPCR analysis.	N	Assumed to be -20°C	N	Assumed to be -20°C	N	Assumed to be -20°C	N	Assumed to be -20°C	N	Assumed to be -20°C	N	Assumed to be -20°C	N	Assumed to be -20°C	N	Assumed to be -20°C	N	Assumed to be -20°C	N	Assumed to be -20°C
Clear description of dilution steps used to prepare working DNA solution	Y	The extracted DNA was used neat	Y	All extracts were thawed once and 1 µL analysed using a fluorometer to assess DNA concentration for dPCR. All samples were analysed by dPCR neat.	Y	The extracted DNA was used neat	Y	The extracted DNA was used neat	Y	The extracted DNA was used neat	Y	The extracted DNA was used neat	Y	The extracted DNA was used neat	Y	The extracted DNA was used neat	Y	The extracted DNA was used neat	Y	The extracted DNA was used neat	Y	The extracted DNA was used neat	Y	The extracted DNA was used neat
4. NUCLEIC ACID MODIFICATION
Template modification (digestion, sonication, pre-amplification, bisulphite etc.)	N	No modifications is expected to have been performed	N	n/a	N	No modifications is expected to have been performed	N	No modifications is expected to have been performed	N	No modifications is expected to have been performed	N	No modifications is expected to have been performed	N	No modifications is expected to have been performed	N	No modifications is expected to have been performed	N	No modifications is expected to have been performed	N	No modifications is expected to have been performed	N	No modifications is expected to have been performed	N	No modifications is expected to have been performed
Details of repurification following modification if performed	N	No modifications is expected to have been performed	N	n/a	N	No modifications is expected to have been performed	N	No modifications is expected to have been performed	N	No modifications is expected to have been performed	N	No modifications is expected to have been performed	N	No modifications is expected to have been performed	N	No modifications is expected to have been performed	N	No modifications is expected to have been performed	N	No modifications is expected to have been performed	N	No modifications is expected to have been performed	N	No modifications is expected to have been performed
5. REVERSE TRANSCRIPTION
cDNA priming method and concentration	N	n/a	N	n/a	N	n/a	N	n/a	N	n/a	N	n/a	N	n/a	N	n/a	N	n/a	N	n/a	N	n/a	N	n/a
One or two step protocol (include reaction details for two step)	N	n/a	N	n/a	N	n/a	N	n/a	N	n/a	N	n/a	N	n/a	N	n/a	N	n/a	N	n/a	N	n/a	N	n/a
Amount of RNA added per reaction	N	n/a	N	n/a	N	n/a	N	n/a	N	n/a	N	n/a	N	n/a	N	n/a	N	n/a	N	n/a	N	n/a	N	n/a
Detailed reaction components and conditions	N	n/a	N	n/a	N	n/a	N	n/a	N	n/a	N	n/a	N	n/a	N	n/a	N	n/a	N	n/a	N	n/a	N	n/a
Estimated copies measured with and without addition of RT*	N	n/a	N	n/a	N	n/a	N	n/a	N	n/a	N	n/a	N	n/a	N	n/a	N	n/a	N	n/a	N	n/a	N	n/a
Manufacturer of reagents used with catalogue and lot numbers	N	n/a	N	n/a	N	n/a	N	n/a	N	n/a	N	n/a	N	n/a	N	n/a	N	n/a	N	n/a	N	n/a	N	n/a
Storage of cDNA: temperature, concentration, duration, buffer and aliquots	N	n/a	N	n/a	N	n/a	N	n/a	N	n/a	N	n/a	N	n/a	N	n/a	N	n/a	N	n/a	N	n/a	N	n/a
6. PCR OLIGONUCLEOTIDES DESIGN AND TARGET INFORMATION
Sequence accession number or official gene symbol	Y	HIV LTR-gag: K03455.1 (positions 522-642), PDH: NG_016860.1 (positions 6991-7078)	Y	HIV LTR-gag: K03455.1 (positions 522-642), PDH: NG_016860.1 (positions 6991-7078)	N	not disclosed by the manufacturer	Y	HIV LTR-gag: K03455.1 (positions 522-642), human TERT: NG_009265.1 (position 6844-6941)	Y	HIV LTR-gag: K03455.1 (positions 522-642), human TERT: NG_009265.1 (position 6844-6941)	Y	HIV gag: K03455.1 (positions 1958-2090), human TERT: NG_009265.1 (position 6844-6861)	Y	HIV gag: K03455.1 (positions 1958-2090), human TERT: NG_009265.1 (position 6844-6861)	Y	HIV LTR-gag: K03455.1 (positions 522-642), PDH: NG_016860.1 (positions 6991-7078)	Y	HIV gag: K03455.1 (positions 1958-2090), human TERT: NG_009265.1 (position 6844-6861)	Y	HIV LTR-gag: K03455.1 (positions 522-642), PDH: NG_016860.1 (positions 6991-7078)	N	not disclosed by the manufacturer	Y	HIV LTR-gag: K03455.1 (positions 626-786), RRP30: NM_006413.5 (positions 29-90)
Method (software) used for design and in silico verification	N	NCBI Blastn search (https://blast.ncbi.nlm.nih.gov/Blast.cgi?PAGE_TYPE=BlastSearch) performed prior to use to check that no specificity issues exist in silico between the assays.	Y	NCBI Blastn search (https://blast.ncbi.nlm.nih.gov/Blast.cgi?PAGE_TYPE=BlastSearch) performed prior to use to check that no specificity issues exist in silico between the assays.	N	not disclosed by the manufacturer	Y	NCBI Blast search	Y	NCBI Blast search	Y	NCBI Blast search	Y	NCBI Blast search	Y	NCBI Blast search	Y	NCBI Blast search	N	NCBI Blast search	N	not disclosed by the manufacturer	Y	NCBI Blast search
Location of amplicon	Y	See above	Y	See above	Y	HIV LTR	Y	See above	Y	See above	Y	See above	Y	See above	Y	See above	Y	See above	Y	See above	Y	HIV LTR	Y	See above
Amplicon length		HIV LTR-gag 121bp, PDH 88bp	Y	HIV LTR-gag: 121 bp, PDH: 88 bp	N	not disclosed by the manufacturer	Y	HIV LTR-gag: 121 bp, TERT: 98 bp	Y	HIV LTR-gag: 121 bp, TERT: 98 bp	Y	HIV gag: 133bp,TERT: 98 bp	Y	HIV gag: 133 bp, TERT: 98 bp	Y	HIV LTR-gag: 121 bp, PDH: 88 bp	Y	HIV gag: 133 bp, TERT: 98 bp		HIV LTR-gag: 121 bp, PDH: 88 bp	N	not disclosed by the manufacturer	Y	HIV LTR-gag 161bp, RPP30 62bp
Primer and probe sequences (or amplicon context sequence)**	Y	HIV LTR-gag forward:5'-GCCTCAATAAAGCTTGCCTTGA-3', reverse: 5'-GGCGCCACTGCTAGAGATTTT-3', probe: 5'-FAM-TGTGACTCTGGTAACTAGAGATCCCTCAGAC-TAMRA-3' PDH forward: 5'-TGAAAGTTATACAAAATTGAGGTCACTGTT-3', reverse: 5'-TCCACAGCCCTCGACTAACC-3', proble: 5'-JOE-CCCCCAGATACACTTAAGGGATCAACTCTTAATTGT-TAMRA-3'	Y	HIV 5'-3': Forward GCCTCAATAAAGCTTGCCTTGA, Reverse GGCGCCACTGCTAGAGATTTT, Probe FAM-TGTGACTCTGGTAACTAGAGATCCCTCAGAC-BHQ1 PDH 5'-3': Forward TGAAAGTTATACAAAATTGAGGTCACTGTT, Reverse TCCACAGCCCTCGACTAACC, Probe VIC-CCCCCAGATACACTTAAGGGA-NFQMGB. Both in Busby et al., 2017, Sci Rep, 7;1209.	N	not disclosed by the manufacturer	Y	HIV LTR-gag forward:5'-GCCTCAATAAAGCTTGCCTTGA-3', reverse: 5'-GGCGCCACTGCTAGAGATTTT-3', probe: 5'-FAM-TGTGACTCTGGTAACTAGAGATCCCTCAGAC-TAMRA-3' TERT forward: 5'-GGCACACGTGGCTTTTCG-3', reverse: 5'-GGTGAACCTCGTAAGTTTATGCAA-3', proble: 5'-VIC-TCAGGACGTCGAGTGGACACGGTG-3'	Y	HIV LTR-gag forward:5'-GCCTCAATAAAGCTTGCCTTGA-3', reverse: 5'-GGCGCCACTGCTAGAGATTTT-3', probe: 5'-FAM-TGTGACTCTGGTAACTAGAGATCCCTCAGAC-TAMRA-3' TERT forward: 5'-GGCACACGTGGCTTTTCG-3', reverse: 5'- GGTGAACCTCGTAAGTTTATGCAA-3', proble: 5'-VIC-TCAGGACGTCGAGTGGACACGGTG-3'	Y	HIV gag forward:5'-TTAAGTGTTTCAATTGTGGCAAAGA-3', reverse: 5'-AAAAAATTAGCCTGTCTCTCAGTACAATCT-3', probe: 5'-FAM-CCCCTAGGAAAAAGGGCTGTTGGAAATG-BHQ-3' TERT forward: 5'-GGCACACGTGGCTTTTCG-3', reverse: 5'-GGTGAACCTCGTAAGTTTATGCAA-3', proble: 5'-VIC-TCAGGACGTCGAGTGGACACGGTG-3'	Y	HIV gag forward:5'-TTAAGTGTTTCAATTGTGGCAAAGA-3', reverse: 5'-AAAAAATTAGCCTGTCTCTCAGTACAATCT-3', probe: 5'-FAM-CCCCTAGGAAAAAGGGCTGTTGGAAATG-BHQ-3' TERT forward: 5'-GGCACACGTGGCTTTTCG-3', reverse: 5'-GGTGAACCTCGTAAGTTTATGCAA-3', proble: 5'-VIC-TCAGGACGTCGAGTGGACACGGTG-3'	Y	HIV LTR-gag forward:5'-GCCTCAATAAAGCTTGCCTTGA-3', reverse: 5'-GGCGCCACTGCTAGAGATTTT-3', probe: 5'-FAM-TGTGACTCTGGTAACTAGAGATCCCTCAGAC-TAMRA-3' PDH forward: 5'-TGAAAGTTATACAAAATTGAGGTCACTGTT-3', reverse: 5'-TCCACAGCCCTCGACTAACC-3', proble: 5'-JOE-CCCCCAGATACACTTAAGGGATCAACTCTTAATTGT-TAMRA-3'	Y	HIV gag forward:5'-TTAAGTGTTTCAATTGTGGCAAAGA-3', reverse: 5'-AAAAAATTAGCCTGTCTCTCAGTACAATCT-3', probe: 5'-FAM-CCCCTAGGAAAAAGGGCTGTTGGAAATG-BHQ-3' TERT forward: 5'-GGCACACGTGGCTTTTCG-3', reverse: 5'-GGTGAACCTCGTAAGTTTATGCAA-3', proble: 5'-VIC-TCAGGACGTCGAGTGGACACGGTG-3'	Y	HIV LTR-gag forward:5'-GCCTCAATAAAGCTTGCCTTGA-3', reverse: 5'-GGCGCCACTGCTAGAGATTTT-3', probe: 5'-FAM-TGTGACTCTGGTAACTAGAGATCCCTCAGAC-TAMRA-3' PDH forward: 5'-TGAAAGTTATACAAAATTGAGGTCACTGTT-3', reverse: 5'-TCCACAGCCCTCGACTAACC-3', proble: 5'-JOE-CCCCCAGATACACTTAAGGGATCAACTCTTAATTGT-TAMRA-3'	N	not disclosed by the manufacturer	Y	HIV LTR-gag forward:5'-TCTCTAGCAGTGGCGCCCGAACA-3', reverse: 5'-TCTCCTTCTAGCCTCCGCTAGTC-3', probe: 5'-HEX-CAAGCCGAG-ZEN-TCCTGCGTCGAGAG-IBFQ-3' RPP30 forward: 5'-GATTTGGACCTGCGAGCG-3', reverse: 5'-GCGGCTGTCTCCACAAGT-3', proble: 5'-HEX-CT+G+ACCTGA+AG+GCTCT-IBFQ-3'
Location and identity of any modifications	Y	See above	Y	See above	N	not disclosed by the manufacturer	Y	See above	Y	See above	Y	See above	Y	See above	Y	See above	Y	See above	Y	See above	N	not disclosed by the manufacturer	Y	See above
Manufacturer of oligonucleotides	N	Information not requested to participant	Y	HIV LTR-gag: Merck, PDH: ThermoFisher Scientific	Y	BioCentric	N	Information not requested to participant	N	Information not requested to participant	N	Information not requested to participant	N	Information not requested to participant	N	Information not requested to participant	N	Information not requested to participant	N	Information not requested to participant	Y	BioCentric	Y	Integrated DNA Technologies
7. PCR PROTOCOL
Manufacturer of PCR instrument and instrument model	N	ABI Taqman 7500, BioRad CFX96	Y	Bio-Rad AutoDG Droplet Generator, C1000 cycler and QX200 droplet reader	Y	BioCentric: Generic HIV DNA Cell	N	TAQMAN ABI PRISM 7900	N	BioRad QX200 Droplet Generator, BioRad QX200 Droplet Reader	N	TAQMAN ABI PRISM 7900	N	BioRad QX200 Droplet Generator, BioRad QX200 Droplet Reader	N	BioRad QX200 Droplet Generator, BioRad QX200 Droplet Reader	N	BioRad QX200 Droplet Generator, BioRad QX200 Droplet Reader	N	BioRad CFX96 Touch Real-time PCR detection system	Y	BioCentric: Generic HIV DNA Cell	Y	BioRad QX-200 Droplet Generator, BioRad QX-200 Droplet Digital PCR Reader
Buffer/kit manufacturer with catalogue and lot number	Y	Qiagen Multiplex Mastermix #204543	Y	Bio-Rad ddPCR Supermix for Probes (no dUTP), Cat: 186-3024, Lot: 64154176	Y	BioCentric: Generic HIV DNA Cell	N	Information not requested to participant	N	Information not requested to participant	N	Information not requested to participant	N	Information not requested to participant	N	Information not requested to participant	N	Information not requested to participant	Y	Qiagen Multiplex Mastermix #204543	Y	BioCentric: Generic HIV DNA Cell	Y	BioRad ddPCR Supermix for probes
Primer and probe concentration	Y	HIV: primers 0.2µM, probe 0.1µM PDH: primers 0.2µM, proble 0.1µM	Y	Final concentrations in the reaction (µM): primers 0.9, probes 0.2	N	not disclosed by the manufacturer	Y	900nM forward primer, 900nM reverse primer, 200nM probe	Y	900nM forward primer, 900nM reverse primer, 200nM probe	Y	900nM forward primer, 900nM reverse primer, 200nM probe	Y	900nM forward primer, 900nM reverse primer, 200nM probe	Y	900nM forward primer, 900nM reverse primer, 200nM probe	Y	900nM forward primer, 900nM reverse primer, 166nm probe	Y	HIV: primers 0.2µM, probe 0.1µM PDH: primers 0.2µM, proble 0.1µM	N	not disclosed by the manufacturer	Y	see details in Powell et al. 2021, Journal of Clinical Virology, 104822
Pre-reaction volume and composition (incl. amount of template and if restriction enzyme added)	Y	25µL reaction volume: 12.5µL Qiagen Multiplex Mastermix, 0.25µL PDH forward (10µM), 0.25µL PDH reverse (10µM), 0.25µL PDH probe (10µM), 0.25µL HIV forward (20µM), 0.25µL HIV reverse (20µM), 0.25µL HIV probe (10µM), 10µL template, 1µL nuclease free water	Y	22µL pre-reaction volume containing: 11µL ddPCR Supermix for Probes (no dUTP), 5.5µL template, 3.3µL sterile nuclease-free water (Ambion AM9937), 1.1µL HIV LTR-gag assay, 1.1µL PDH assay (duplex).	N	not disclosed by the manufacturer	Y	50µL reaction volume, 10µL of elute used as template	Y	20µL reaction volume. 5µL of elute used as template for HIV detection, 5µL of 1:50 dilution of elute used as template for TERT detection	Y	50µL reaction volume, 10µL of elute used as template	Y	20µL reaction volume. 5µL of elute used as template for HIV detection, 5µL of 1:50 dilution of elute used as template for TERT detection	Y	20µL reaction volume. 5µL of elute used as template for HIV detection, 5µL of 1:50 dilution of elute used as template for TERT detection	Y	25µL reaction volume: 12.5µL Qiagen Multiplex Mastermix, 0.25µL PDH forward (10µM), 0.25µL PDH reverse (10µM), 0.25µL PDH probe (10µM), 0.25µL HIV forward (20µM), 0.25µL HIV reverse (20µM), 0.25µL HIV probe (10µM), 10µL template, 1µL nuclease free water	Y	50µL reaction volume: 25µL Qiagen Multiplex Mastermix, 0.5µL PDH forward (10µM), 0.5µL PDH reverse (10µM), 0.5µL PDH probe (10µM), 0.5µL HIV forward (20µM), 0.5µL HIV reverse (20µM), 0.5µL HIV probe (10µM), 10µL template, 2µL nuclease free water	N	not disclosed by the manufacturer	Y	see details in Powell et al. 2021, Journal of Clinical Virology, 104822
Template treatment (initial heating or chemical denaturation)	N	Information not requested to participant	N	n/a	N	Information not requested to participant	N	Information not requested to participant	N	Information not requested to participant	N	Information not requested to participant	N	Information not requested to participant	N	Information not requested to participant	N	Information not requested to participant	N	Information not requested to participant	N	Information not requested to participant	Y	see details in Powell et al. 2021, Journal of Clinical Virology, 104822
Polymerase identity and concentration, Mg++ and dNTP concentrations***	N	HotStarTaq DNA Polymerase, 11mM Mg++	N	Proprietary to the manufacturer	N	not disclosed by the manufacturer	N	Information not requested to participant	N	Information not requested to participant	N	Information not requested to participant	N	Information not requested to participant	N	Information not requested to participant	N	Information not requested to participant	N	HotStarTaq DNA Polymerase, 11mM Mg++	N	not disclosed by the manufacturer	Y	see details in Powell et al. 2021, Journal of Clinical Virology, 104822
Complete thermocycling parameters	Y	15 minutes at 95°C, followed by 40 cycles of 94°C for 60 seconds and 60°C for 60 seconds	Y	10 minutes at 95°C, followed by 40 cycles of 94°C for 30 seconds and 60°C for 1 minute, 98°C for 10 mins, 4°C hold	N	Information not requested to participant	Y	50°C x 2’; 95°C x 10’; 45 cycles of 95°C x 15’’ + 60°C x 1’ for housekeeping gene, 50°C x 2’; 95°C x 10’; 50 cycles of 95°C x 15’’+ 60°C x 1’ for HIV-DNA	Y	94°C x 10’; 45 cycles of 94°C x 30’’ + 58.5°C x 1’; 98°C x 10’; store at 4°C	Y	50°C x 2’; 95°C x 10’; 45 cycles of 95°C x 15’’ + 60°C x 1’ for housekeeping gene, 50°C x 2’; 95°C x 10’; 50 cycles of 95°C x 15’’+ 60°C x 1’ for HIV-DNA	Y	94°C x 10’; 45 cycles of 94°C x 30’’ + 58.5°C x 1’; 98°C x 10’; store at 4°C	Y	94°C x 10’; 45 cycles of 94°C x 30’’ + 58.5°C x 1’; 98°C x 10’; store at 4°C	Y	95°C x 10’; 45 cycles of 94°C x 30’’ + 58.5°C x 1’; 98°C x 10’; store at 4°C	Y	15 minutes at 95°C, followed by 40 cycles of 94°C for 60 seconds and 60°C for 60 seconds	N	Information not requested to participant	Y	see details in Powell et al. 2021, Journal of Clinical Virology, 104822
8. ASSAY VALIDATION
Details of optimisation performed	N	Information not requested to participant	Y	An annealing temperature gradient was performed between 55-66°C to determine the optimum temperature for the HIV LTR-gag/PDH assay duplex on the QX200 system. This was perfomed using DNA extracted from the 8E5 cell line (ATCC CRL-8993) as template. NTCs of nuclease-free water were positioned at 55.7°C and 65.4°C. Both assays demonstrated the best separation between positive and negative partition…	N	Information not requested to participant	N	Information not requested to participant	N	Information not requested to participant	N	Information not requested to participant	N	Information not requested to participant	N	Information not requested to participant	N	Information not requested to participant	N	Information not requested to participant	N	Information not requested to participant	Y	see details in Powell et al. 2021, Journal of Clinical Virology, 104822
Analytical specificity (vs. related sequences) and limit of blank (LOB)	N	Information not requested to participant	N	Not performed	N	Information not requested to participant	N	Information not requested to participant	N	Information not requested to participant	N	Information not requested to participant	N	Information not requested to participant	N	Information not requested to participant	N	Information not requested to participant	N	Information not requested to participant	N	Information not requested to participant	Y	100% (see details in Powell et al. 2021, Journal of Clinical Virology, 104822)
Analytical sensitivity/LoD and how this was evaluated	N	Information not requested to participant	N	Not performed	Y	40 HIV-1 DNA copies per 1e6 leucocytes	N	Information not requested to participant	N	Information not requested to participant	N	Information not requested to participant	N	Information not requested to participant	N	Information not requested to participant	N	Information not requested to participant	N	Information not requested to participant	Y	40 HIV-1 DNA copies per 1e6 leucocytes	Y	4.09 copies per 1e6 PBMCs (see details in Powell et al. 2021, Journal of Clinical Virology, 104822)
Testing for inhibitors (from biological matrix/extraction)	N	Information not requested to participant	N	Not performed	N	Information not requested to participant	N	Information not requested to participant	N	Information not requested to participant	N	Information not requested to participant	N	Information not requested to participant	N	Information not requested to participant	N	Information not requested to participant	N	Information not requested to participant	N	Information not requested to participant	Y	see details in Powell et al. 2021, Journal of Clinical Virology, 104822
9. DATA ANALYSIS
Description of PCR experimental design	Y	PCR performed at least in duplicate from the same DNA elute. Results were reported as a ratio of number of HIV copies per 1e6 cells.	Y	The samples (two units of each of seventeen DNA extracts) were analysed using the QX200™ Droplet Digital™ PCR System (Bio-Rad) digital PCR (dPCR) platform using previously published assays in duplex (Busby et al., 2017). For each sample, units were measured in triplicate in a single dPCR experiment. A total volume of 15 µL of each undiluted sample unit was analysed.	Y	PCR performed at least in duplicate from the same DNA elute. Results were reported as a ratio of number of HIV copies per 1e6 cells.	Y	PCR performed at least in duplicate from the same DNA elute. Results were reported as a ratio of number of HIV copies per 1e6 cells.	Y	PCR performed at least in duplicate from the same DNA elute. Results were reported as a ratio of number of HIV copies per 1e6 cells.	Y	PCR performed at least in duplicate from the same DNA elute. Results were reported as a ratio of number of HIV copies per 1e6 cells.	Y	PCR performed at least in duplicate from the same DNA elute. Results were reported as a ratio of number of HIV copies per 1e6 cells.	Y	PCR performed at least in duplicate from the same DNA elute. Results were reported as a ratio of number of HIV copies per 1e6 cells.	Y	PCR performed at least in duplicate from the same DNA elute. Results were reported as a ratio of number of HIV copies per 1e6 cells.	Y	PCR performed at least in duplicate from the same DNA elute. Results were reported as a ratio of number of HIV copies per 1e6 cells.	Y	PCR performed at least in duplicate from the same DNA elute. Results were reported as a ratio of number of HIV copies per 1e6 cells.	Y	PCR performed at least in duplicate from the same DNA elute. Results were reported as a ratio of number of HIV copies per 1e6 cells.
Comprehensive details negative and positive of controls (whether applied for QC or for estimation of error)	N	HIV negative control were uninfected PBMCs and A3.01 (parental 8E5 cells which does not contain integrated HIV genome).	Y	A 5-point 2-fold dilution series of DNA extracted from the 8E5 cell line (ATCC CRL-8993) and no template controls of nuclease-free were employed as positive and negative controls, respectively. The plots in Figure A show 1-dimensional dPCR plots of the 8E5 control (wells D04 to D03) and the no-template controls (wells A05 to G05). Blue dots represent paritions positive for HIV LTR-gag, green dots…	N	HIV negative control were uninfected PBMCs and A3.01 (parental 8E5 cells which does not contain integrated HIV genome).	N	HIV negative control were uninfected PBMCs and A3.01 (parental 8E5 cells which does not contain integrated HIV genome).	N	HIV negative control were uninfected PBMCs and A3.01 (parental 8E5 cells which does not contain integrated HIV genome).	N	HIV negative control were uninfected PBMCs and A3.01 (parental 8E5 cells which does not contain integrated HIV genome).	N	HIV negative control were uninfected PBMCs and A3.01 (parental 8E5 cells which does not contain integrated HIV genome).	N	HIV negative control were uninfected PBMCs and A3.01 (parental 8E5 cells which does not contain integrated HIV genome).	N	HIV negative control were uninfected PBMCs and A3.01 (parental 8E5 cells which does not contain integrated HIV genome).	N	HIV negative control were uninfected PBMCs and A3.01 (parental 8E5 cells which does not contain integrated HIV genome).	N	HIV negative control were uninfected PBMCs and A3.01 (parental 8E5 cells which does not contain integrated HIV genome).	N	HIV negative control were uninfected PBMCs and A3.01 (parental 8E5 cells which does not contain integrated HIV genome).
Partition classification method (thresholding)	N	n/a	Y	Manual thresholding, see figures A and B	N	n/a	N	n/a	N	Information not requested to participant	N	n/a	N	Information not requested to participant	N	Information not requested to participant	N	Information not requested to participant	N	n/a	N	n/a	N	see details in Powell et al. 2021, Journal of Clinical Virology, 104822
Examples of positive and negative experimental results (including fluorescence plots in supplemental material)	N	n/a	Y	Figures A and B. Figure B - plots on the left are for the 8E5 positive control, plots on the right are for the test sample panel.	N	n/a	N	n/a	N	Information not requested to participant	N	n/a	N	Information not requested to participant	N	Information not requested to participant	N	Information not requested to participant	N	n/a	N	n/a	N	see details in Powell et al. 2021, Journal of Clinical Virology, 104822
Description of technical replication	N	n/a	Y	All samples were analysed in a single run in triplicate dPCR reactions	N	n/a	N	n/a	N	Information not requested to participant	N	n/a	N	Information not requested to participant	N	Information not requested to participant	N	Information not requested to participant	N	n/a	N	n/a	N	see details in Powell et al. 2021, Journal of Clinical Virology, 104822
Repeatability (intra-experiment variation)	N	n/a	Y	95% confidence internals were calculated	N	n/a	N	n/a	N	Information not requested to participant	N	n/a	N	Information not requested to participant	N	Information not requested to participant	N	Information not requested to participant	N	n/a	N	n/a	N	see details in Powell et al. 2021, Journal of Clinical Virology, 104822
Reproducibility (inter-experiment/user/lab etc. variation )	N	n/a	N	Not performed	N	n/a	N	n/a	N	Information not requested to participant	N	n/a	N	Information not requested to participant	N	Information not requested to participant	N	Information not requested to participant	N	n/a	N	n/a	N	see details in Powell et al. 2021, Journal of Clinical Virology, 104822
Number of partitions measured (average and standard deviation )	N	n/a	Y	16395 (1571 SD)	N	n/a	N	n/a	N	Information not requested to participant	N	n/a	N	Information not requested to participant	N	Information not requested to participant	N	Information not requested to participant	N	n/a	N	n/a	N	see details in Powell et al. 2021, Journal of Clinical Virology, 104822
Partition volume	N	n/a	Y	0.85 nL	N	n/a	N	n/a	N	Information not requested to participant	N	n/a	N	Information not requested to participant	N	Information not requested to participant	N	Information not requested to participant	N	n/a	N	n/a	N	see details in Powell et al. 2021, Journal of Clinical Virology, 104822
Copies per partition (λ or equivalent ) (average and standard deviation)	N	n/a	Y	HIV LTR-gag: 0 to 0.007, PDH: 0.88 to 2.57	N	n/a	N	n/a	N	Information not requested to participant	N	n/a	N	Information not requested to participant	N	Information not requested to participant	N	Information not requested to participant	N	n/a	N	n/a	N	see details in Powell et al. 2021, Journal of Clinical Virology, 104822
dPCR analysis program (source, version)	N	n/a	Y	Bio-Rad QuantaSoft version 1.7.4.0917	N	n/a	N	n/a	N	Information not requested to participant	N	n/a	N	Information not requested to participant	N	Information not requested to participant	N	Information not requested to participant	N	n/a	N	n/a	N	see details in Powell et al. 2021, Journal of Clinical Virology, 104822
Description of normalisation method	N	n/a	N	Data reported as raw copies per µL	N	n/a	N	n/a	N	Information not requested to participant	N	n/a	N	Information not requested to participant	N	Information not requested to participant	N	Information not requested to participant	N	n/a	N	n/a	N	see details in Powell et al. 2021, Journal of Clinical Virology, 104822
Statistical methods used for analysis	N	n/a	Y	Mean, SD, SEM, tval and 95% CI calculated	N	n/a	N	n/a	N	Information not requested to participant	N	n/a	N	Information not requested to participant	N	Information not requested to participant	N	Information not requested to participant	N	n/a	N	n/a	N	see details in Powell et al. 2021, Journal of Clinical Virology, 104822
Data transparency	N	n/a	N	raw data available on request:	N	n/a	N	n/a	N	Information not requested to participant	N	n/a	N	Information not requested to participant	N	Information not requested to participant	N	Information not requested to participant	N	n/a	N	n/a	N	see details in Powell et al. 2021, Journal of Clinical Virology, 104822
Table S1. dMIQE2020 checklist for authors, reviewers and editors. Authors should fill detail whether information is provided. Where ‘yes’ is selected use comment box to detail location of information or to include the information. Where ‘no’ is selected use comment box to outline rationale for omission. Sections 4 and 5 may not apply depending on experiment.
* Assessing the absence of DNA using a no RT assay (or where RT has been inactivated) is essential when first extracting RNA. Once the sample has been validated as DNA-free, inclusion of a no-RT control is desirable, but no longer essential.
** Disclosure of the primer and probe sequence is highly desirable and strongly encouraged. However, since not all commercial pre-designed assay vendors provide this information when it is not available assay context sequences must be submitted (Bustin et al. Primer sequence disclosure: A clarification of the miqe guidelines. Clin Chem 2011;57:919-21.)
*** Details of reaction components is highly desirable, however not always possible for commercial disclosure reasons. Inclusion of catalogue number is essential where component reagent details are not available.
